# Supplementary material for: Developing Gut-Healthy Strains for Pets: Probiotic Potential and Genomic Insights of Canine-Derived Lactobacillus acidophilus GLA09
Source: Microorganisms. 2025 Feb 6;13(2):350. doi: 10.3390/microorganisms13020350 (PMC11858033; doi:10.3390/microorganisms13020350)
Supplement: Supplementary file 1 [file microorganisms-13-00350-s001.zip]

Archive with 1 entries (1 files):
- microorganisms-3451798-supplementary.pdf
